# Supplementary material for: A New Method to Detect Variants of SARS-CoV-2 Using Reverse Transcription Loop-Mediated Isothermal Amplification Combined with a Bioluminescent Assay in Real Time (RT-LAMP-BART)
Source: Int J Mol Sci. 2023 Jun 27;24(13):10698. doi: 10.3390/ijms241310698 (PMC10341676; doi:10.3390/ijms241310698)
Supplement: Supplementary file 1 [file ijms-24-10698-s001.zip]

Archive with 1 entries (1 files):
- ijms-2417473-supplementary.pdf
